# Supplementary material for: Role of Libraries in Human Flourishing: Adolescents’ Motivational Orientation for Occupation
Source: Int J Environ Res Public Health. 2021 Oct 25;18(21):11209. doi: 10.3390/ijerph182111209 (PMC8583462; doi:10.3390/ijerph182111209)
Supplement: Supplementary file 1 [file ijerph-18-11209-s001.zip]

Archive with 1 entries (1 files):
- ijerph-1358377-supplementary.pdf
